# Supplementary material for: Four new species of splanchnotrophid copepods (Poecilostomatoida) parasitic on doridacean nudibranchs (Gastropoda, Opistobranchia) from Japan, with proposition of one new genus
Source: Zookeys. 2012 Nov 30;(247):1–29. doi: 10.3897/zookeys.247.3698 (PMC3520137; doi:10.3897/zookeys.247.3698)
Supplement: XML Treatment for Ceratosomicola japonica [file zookeys.247.3698-treatment1.xml]

<!DOCTYPE tp:taxon-treatment
  PUBLIC "-//TaxonX//DTD Taxonomic Treatment Publishing DTD v0 20100105//EN" "tax-treatment-NSO.dtd">
<tp:taxon-treatment xmlns:tp="http://www.plazi.org/taxpub"><tp:treatment-meta><mixed-citation publication-type="journal"><person-group><name><surname>Uyeno</surname><given-names>Daisuke</given-names></name><name><surname>Nagasawa</surname><given-names>Kazuya</given-names></name></person-group><article-title>Four new species of splanchnotrophid copepods (Poecilostomatoida) parasitic on doridacean nudibranchs (Gastropoda, Opistobranchia) from Japan, with proposition of one new genus</article-title><source>Zookeys</source><day>30</day><month>11</month><year>2012</year><volume>2012</volume><issue>247</issue><fpage>1</fpage><lpage>29</lpage><pub-id pub-id-type="doi">10.3897/zookeys.247.3698</pub-id></mixed-citation></tp:treatment-meta><tp:nomenclature><tp:taxon-name>
                            <tp:taxon-name-part taxon-name-part-type="genus">Ceratosomicola</tp:taxon-name-part>
                            <tp:taxon-name-part taxon-name-part-type="species">japonica</tp:taxon-name-part>
                        <object-id xmlns:xlink="http://www.w3.org/1999/xlink" xlink:type="simple">New Japanese name: umiushi-yadori for the family, the genus, and the species</object-id>
								<object-id xmlns:xlink="http://www.w3.org/1999/xlink" xlink:type="simple">urn:lsid:zoobank.org:act:C4997364-5CBC-4B04-9C1E-8DD13111C5C9</object-id>
                        <object-id xmlns:xlink="http://www.w3.org/1999/xlink" xlink:type="simple">http://species-id.net/wiki/Ceratosomicola_japonica</object-id>
								</tp:taxon-name><tp:taxon-status xmlns:xlink="http://www.w3.org/1999/xlink" xlink:type="simple">sp. n.</tp:taxon-status><xref ref-type="fig" rid="F1">Figures 1A, B</xref><xref ref-type="fig" rid="F2">2</xref><xref ref-type="fig" rid="F3"/><xref ref-type="fig" rid="F4">4</xref></tp:nomenclature><tp:treatment-sec sec-type="Type material"><title>Type material.</title><p>Holotype: female, ex body cavity of <italic><tp:taxon-name>Hypselodoris festiva</tp:taxon-name></italic> (A. Adams) (<tp:taxon-name>Nudibranchia</tp:taxon-name>: <tp:taxon-name>Chromodorididae</tp:taxon-name>), off Irukabana, Nohmi-jima Island, Hiroshima, <!--PageBreak--><!--PageBreak-->Seto Inland Sea, Japan (<named-content xmlns:xlink="http://www.w3.org/1999/xlink" content-type="dwc:verbatimCoordinates" xlink:type="simple">34°13'49"N, 132°23'7"E</named-content>), 5 m depth, 11 December 2010 (NSMT–Cr 22240). Allotype: male (NSMT–Cr 22241), collection data same as that of holotype. Paratypes: 1 female and 3 males (NSMT–Cr 22242), collection data same as that of holotype; 1 female and 2 males ex body cavity of <italic><tp:taxon-name>Hypselodoris festiva</tp:taxon-name></italic>, off Irukabana, Nohmi-jima Island, Hiroshima, Seto Inland Sea, Japan (<named-content xmlns:xlink="http://www.w3.org/1999/xlink" content-type="dwc:verbatimCoordinates" xlink:type="simple">34°13'49"N, 132°23'7"E</named-content>), 3 m depth, 12 December 2010 (NSMT–Cr 22243).
                        </p></tp:treatment-sec><tp:treatment-sec sec-type="Type locality"><title>Type locality.</title><p>Off Irukabana, Nohmi-jima Island, Hiroshima, Seto Inland Sea, Japan (<named-content xmlns:xlink="http://www.w3.org/1999/xlink" content-type="dwc:verbatimCoordinates" xlink:type="simple">34°13'49"N, 132°23'7"E</named-content>).
                        </p></tp:treatment-sec><tp:treatment-sec sec-type="Description"><title>Description of holotype female.</title><p>Body length from rostrum to posterior margin of anal somite: 4.27. Body (<xref ref-type="fig" rid="F2">Figure 2A</xref>) composed of large prosome with 3 pairs of ventrolateral processes and small 3-segmented urosome. Prosome indistinctly 3-segmented, composed of anterior region, cephalosome, middle region comprising first to second pedigerous somites, and posterior region as third and fourth pedigerous somites. Cephalosome (<xref ref-type="fig" rid="F2">Figures 2A, B</xref>, <xref ref-type="fig" rid="F3">3A</xref>) ellipsoid bearing rostrum with round margin, wider than long, bearing single apical lobe and 1 paired lateral lobes. Middle region large, bearing two transverse dorsal bulges and 5 ventral protrusions; anterodorsal bulge ornamented by 2 paired anterior and 1 paired lateral protrusions; posterior dorsal bulge carrying 2 pairs of lateral protrusions. Posterior region (<xref ref-type="fig" rid="F2">Figure 2A–C</xref>) bearing two ventral protrusions on third pedigerous somite and constriction at border between third and fourth pedigerous somites. Ventrolateral processes (<xref ref-type="fig" rid="F2">Figure 2A</xref>) long and slender, distinctly longer than body. Urosome (<xref ref-type="fig" rid="F2">Figure 2D</xref>) onion-like shaped, comprising genital double somite and two free postgenital somites ornamented with pattern of small scales on ventral surface. Genital double somite bearing paired ventral genital apertures. Caudal rami (<xref ref-type="fig" rid="F2">Figure 2E</xref>) globular bearing two and three spiniform elements on outer margin and tip, respectively; one element on tip serrated.
                        </p><p>Antennule (<xref ref-type="fig" rid="F3">Figure 3A, B</xref>) 4-segmented; proximal segment rectangular bearing 4 spines on anterior margin; second segment with 3 anterior spiniform and 1 posterior setiform elements; third segment bearing 2 anterior and 1 posterior elements; terminal segment bearing 6 spiniform and 1 setiform elements. Antenna (<xref ref-type="fig" rid="F3">Figure 3A, C</xref>) 3-segmented, conical with large sclerite at base, comprising coxobasis and 2-segmented endopod; coxobasis unarmed; proximal endopodal segment bearing 1 seta; terminal endopodal segment claw-like bearing 7 small elements. Labrum (<xref ref-type="fig" rid="F3">Figure 3A</xref>) bilobate, unarmed. Labium (<xref ref-type="fig" rid="F3">Figure 3A</xref>) bearing two paired spinulose lobes. Mandible (<xref ref-type="fig" rid="F3">Figure 3A, D</xref>) represented by single recurved blade covered with numerous spinules along both anterior and posterior margin. Maxillule absent. Maxilla (<xref ref-type="fig" rid="F3">Figure 3A, E</xref>) weakly sclerotized globular tapering into lanceolate tip. Maxilliped absent.
                        </p><p>Swimming legs rudimentary; protopod largely incorporated into ventral wall of prosome. Leg 1 (<xref ref-type="fig" rid="F2">Figures 2B</xref>, <xref ref-type="fig" rid="F3">3F</xref>) represented by outer basal seta, small exopodal lobe with seta and conical process along outer margin and 2 processes on tip, and spiniform endopodal element. Leg 2 (<xref ref-type="fig" rid="F2">Figures 2B</xref>, <xref ref-type="fig" rid="F3">3G</xref>) bearing basal seta, elongate exopod indistinctly 2-segmented, tapering into apical process with 4 elements and single process, and endopodal lobe elongate, unarmed with intermedial constriction. Leg 3 on holotype indistinct.
                        </p><p>Egg sacs (<xref ref-type="fig" rid="F2">Figure 2F</xref>) curved, semicircle; color in life crimson<!--PageBreak--><!--PageBreak-->.
                        </p><p><italic>Variation of female morphology</italic>. The morphology of female paratypes is as in the holotype, except leg 2 shows variability. Leg 3 is distinctly visible on the paratype females. Paratype female (NSMT-Cr 22243) has the exopod of leg 2 (<xref ref-type="fig" rid="F3">Figure 3H</xref>) tapering into apical process with constriction and 2 elements. Paratype female (NSMT-Cr 22242) possesses a vestigial leg 3 (<xref ref-type="fig" rid="F3">Figure 3I</xref>), represented by a blunt element on a protrusion. The specimens from type series (n = 3) range from 3.11–4.27 (3.76 ± 0.59) in body length (BL).
                        </p></tp:treatment-sec><tp:treatment-sec sec-type="Description"><title>Description of allotype male.</title><p>Sexual dimorphism present in body form, and swimming legs. Body (<xref ref-type="fig" rid="F4">Figure 4A–C</xref>) 2.81 long, composed of cephalothorax and 5 cylindrical somites. Cephalothorax large, bulbous, incorporating first and second pedigerous somites, bearing transverse constriction and paired lateral and single dorsal protrusions posterior to mouthparts, paired posterolateral outgrowth, and paired and single ventral protrusions. Genital somite (<xref ref-type="fig" rid="F4">Figure 4D</xref>) incompletely segmented, bearing transverse dorsal folding and paired apertures; opercula unarmed. Caudal rami (<xref ref-type="fig" rid="F4">Figure 4E</xref>) globular, 2 and 3 elements along outer margin and on tip, respectively. No marked sexual dimorphism in antennule, antenna, and mouthparts. Tip of maxilla (<xref ref-type="fig" rid="F4">Figure 4F</xref>) slightly sharper than that of female.
                        </p><p>Leg 1 (<xref ref-type="fig" rid="F4">Figure 4B, G</xref>) represented by outer basal seta, lobate exdopod with 2 elements, and spiniform endopodal element. Leg 2 (<xref ref-type="fig" rid="F4">Figure 4B, H</xref>) represented by outer basal, serrated seta, elongate exopodal lobe with single element, and elongate endopodal lobe with single blunt element on tip. Leg 3 (<xref ref-type="fig" rid="F4">Figure 4D, I</xref>) represented by spiniform element.
                        </p><p><italic>Variation of male morphology</italic>. The morphology of male paratypes is as in the allotype. The specimens from type series (n = 6) range from 2.16-2.81 (2.42 ± 0.43) in BL.
                        </p></tp:treatment-sec><tp:treatment-sec sec-type="Site"><title>Site.</title><p>Female and male specimens were found in the body cavity of the host nudibranchs. Only the posterior tip of the urosome and the egg sacs were exposed from the host’s gill circle (<xref ref-type="fig" rid="F1">Figure 1A, B</xref>). The mantle around the gill circle of the infected nudibranch was malformed into elongate tubes which obscured the host’s gills and the egg sacs of the copepod (<xref ref-type="fig" rid="F1">Figure 1B</xref>).
                        </p></tp:treatment-sec><tp:treatment-sec sec-type="Etymology"><title>Etymology.</title><p>The specific name of the new species “<italic>japonica</italic>” refers to Japan, where it was collected. <italic><tp:taxon-name>Hypselodoris festiva</tp:taxon-name></italic>, the type host of this new species, is widely distributed around the Japanese archipelago and is one of the common nudibranchs of Japan. <italic><tp:taxon-name>Ceratosomicola japonica</tp:taxon-name></italic> sp. n. is the first species of parasitic copepods to have been described from Japan (<xref ref-type="bibr" rid="B5">Fujita 1895</xref>).
                        </p></tp:treatment-sec><tp:treatment-sec sec-type="Remarks"><title>Remarks.</title><p><italic><tp:taxon-name>Ceratosomicola sacculata</tp:taxon-name></italic> (O’Donoghue, 1924) was originally described as <italic><tp:taxon-name>Splanchnotrophus sacculatus</tp:taxon-name></italic>. <xref ref-type="bibr" rid="B13">Huys (2001)</xref> redescribed this species based on a female and established a new genus Ceratosomicola. Three species, <italic><tp:taxon-name>Ceratosomicola coia</tp:taxon-name></italic> Salmen, Wilson &amp; Schrödl, 2008; <italic><tp:taxon-name>Ceratosomicola delicata</tp:taxon-name></italic> Salmen, Wilson &amp; Schrödl, 2008; <italic><tp:taxon-name>Ceratosomicola mammilata</tp:taxon-name></italic> Salmen, Wilson &amp; Schrödl, 2008, were subsequently described based on specimens of both sexes, and this genus is now composed of four species (<xref ref-type="bibr" rid="B17">Salmen et al. 2008b</xref>). The new species clearly differs from <italic><tp:taxon-name>Ceratosomicola coia</tp:taxon-name></italic> and <italic><tp:taxon-name>Ceratosomicola delicata</tp:taxon-name></italic> in having 7 ventral protrusions on the prosome of the female (vs. without ventral protorusions on <italic><tp:taxon-name>Ceratosomicola coia</tp:taxon-name></italic> and <italic><tp:taxon-name>Ceratosomicola delicata</tp:taxon-name></italic>; <xref ref-type="bibr" rid="B17">Salmen et al. 2008b</xref>). Although the female of <italic><tp:taxon-name>Ceratosomicola mammilata</tp:taxon-name></italic> shares 7 protrusions, this species can be differentiated from the new species by having 2 pairs of lateral lobes <!--PageBreak--><!--PageBreak--><!--PageBreak-->on the anterior region of the prosome and a posterior pair of ventral protrusions located anterior to the base of third ventrolateral processes, i.e. on the second pedigerous somite (vs. 1 pair of lateral lobes on the anterior region of the prosome and a posterior pair of ventral lobes located posterior to the base of third ventrolateral processes, i.e. on the third pedigerous somite). In <xref ref-type="bibr" rid="B13">Huys’ (2001)</xref> redescription of <italic><tp:taxon-name>Ceratosomicola sacculata</tp:taxon-name></italic>, the ventral protrusions on the prosome was not described, while in the original description, <xref ref-type="bibr" rid="B15">O’Donoghue (1924)</xref> referred to the presence of at least 2 paired ventral lobes on the prosome. However, <italic><tp:taxon-name>Ceratosomicola sacculata</tp:taxon-name></italic> is distinguishable from the new species by the following characters in females: the anterior region of the prosome is trilobate (vs. ellipsoidal and bearing a pair of lateral lobes in the new species) and the middle region of the prosome bears 3 transverse dorsal bulges (vs. 2 transverse dorsal bulges in the new species).
                        </p><p>In the course of dissection to describe <italic><tp:taxon-name>Hypselodoris festiva</tp:taxon-name></italic> (as <italic><tp:taxon-name>Chromodoris marenzalleri</tp:taxon-name></italic>) (<tp:taxon-name>Nudibranchia</tp:taxon-name>: <tp:taxon-name>Chromodorididae</tp:taxon-name>) from the western North Pacific Ocean off Misaki, Kanagawa Japan (<xref ref-type="bibr" rid="B4">Fujita 1893</xref>), one female specimen of splanchnotrophid was discovered by <xref ref-type="bibr" rid="B5">Fujita (1895)</xref> from the body cavity of the host. Although <xref ref-type="bibr" rid="B5">Fujita (1895)</xref> recognized some differences between this copepod and other splanchnotrophids, he did not describe it as a new species nor deposit it in any museum because of the incomplete specimen. The species was subsequently recognized as a member of <italic><tp:taxon-name>Ceratosomicola</tp:taxon-name></italic> by <xref ref-type="bibr" rid="B13">Huys (2001)</xref>. <italic><tp:taxon-name>Ceratosomicola japonica</tp:taxon-name></italic> sp. n. was collected from the same host species (<italic><tp:taxon-name>Hypselodoris festiva</tp:taxon-name></italic>) in the Seto Inland Sea off Nohmi-jima Island, Hiroshima, Japan and shares important characters as follows: the anterior region of the prosome is wider than long, bearing a pair of lateral lobes (<xref ref-type="bibr" rid="B5">Fujita 1895</xref>, figure 2) and middle region of the prosome bears a paired anterior and single posterior ventral protrusions with the latter being larger than the others (<xref ref-type="bibr" rid="B5">Fujita 1895</xref>, figure 1). <xref ref-type="bibr" rid="B5">Fujita (1895</xref>, figure 2) also described the middle region of the prosome as bearing a cross-shaped concavity. This corresponds to the transverse dorsal bulges with 4 bulbous protrusions on each corner of <italic><tp:taxon-name>Ceratosomicola japonica</tp:taxon-name></italic> sp. n. Therefore, the Fujita’s splanchnotrophid is apparently conspecific with <italic><tp:taxon-name>Ceratosomicola japonica</tp:taxon-name></italic> sp. n.
                        </p><fig id="F1" position="float" orientation="portrait"><label>Figure 1.</label><caption><p>Live coloration of the host nudibranchs and the splanchnotrophids. <bold>A</bold> <italic><tp:taxon-name>Hypselodoris festiva</tp:taxon-name></italic> infected by an ovigerous specimenof <italic><tp:taxon-name>Certosomicola japonica</tp:taxon-name></italic> sp. n. <bold>B</bold> an egg sac of <italic><tp:taxon-name>Ceratosomicola japonica</tp:taxon-name></italic> sp. n. and the gill circle of <italic><tp:taxon-name>Hypselodoris festiva</tp:taxon-name></italic> with the mantle malformed into an elongate tube <bold>C</bold> <italic><tp:taxon-name>Thecacera pennigera</tp:taxon-name></italic> infected by an ovigerous specimen of <italic><tp:taxon-name>Splanchnotrophus helianthus</tp:taxon-name></italic> sp. n. <bold>D</bold> <italic><tp:taxon-name>Trapania pennigera</tp:taxon-name></italic> with the mantle removed to show a female specimen of <italic><tp:taxon-name>Splanchnotrophus helianthus</tp:taxon-name></italic> on the visceral sac <bold>E</bold> <italic><tp:taxon-name>Trapania miltabrancha</tp:taxon-name></italic> infected by an ovigerous specimen of <italic><tp:taxon-name>Splanchnotrophus imagawai</tp:taxon-name></italic> sp. n (photo by K. Imagawa) <bold>F</bold> gill circle of <italic><tp:taxon-name>Trapania miltabrancha</tp:taxon-name></italic> with egg sacs of <italic><tp:taxon-name>Splanchnotrophus imagawai</tp:taxon-name></italic> sp. n. (photo by K. Imagawa) <bold>G</bold> <italic><tp:taxon-name>Roboastra luteolineata</tp:taxon-name></italic> infected by an ovigerous specimen of <italic><tp:taxon-name>Majimun shirakawai</tp:taxon-name></italic> gen. et sp. n. (photo by N. Shirakawa) <bold>H</bold> female <italic><tp:taxon-name>Majimun shirakawai</tp:taxon-name></italic> gen. et sp. n. with dwarf male attached to the posterior part of the body. Scale bars = 5 mm in <bold>A</bold>; 1 mm in <bold>B, D, H</bold>.</p></caption><graphic xmlns:xlink="http://www.w3.org/1999/xlink" xlink:href="ZooKeys-247-001-g001.jpg" position="float" orientation="portrait" xlink:type="simple"/></fig><fig id="F2" position="float" orientation="portrait"><label>Figure 2.</label><caption><p><italic><tp:taxon-name>Ceratosomicola japonica</tp:taxon-name></italic> sp. n., female, holotype NSMT–Cr 22240 (<bold>A–C</bold>), female, paratype NSMT–Cr 22243 (<bold>D–F</bold>). <bold>A</bold> habitus dorsal <bold>B</bold> habitus, ventral, p1 = leg 1, p2 = leg 2 <bold>C</bold> posterior portion of body, ventral <bold>D</bold> urosome, ventral <bold>E</bold> caudal ramus, ventral <bold>F</bold> egg sac. Scale bars = 1 mm in <bold>A, B</bold>; 300 μm in <bold>C</bold>; 100 μm in <bold>D</bold>; 10 μm in <bold>E</bold>; 500 μm in <bold>F</bold>.</p></caption><graphic xmlns:xlink="http://www.w3.org/1999/xlink" xlink:href="ZooKeys-247-001-g002.jpg" position="float" orientation="portrait" xlink:type="simple"/></fig><fig id="F3" position="float" orientation="portrait"><label>Figure 3.</label><caption><p><italic><tp:taxon-name>Ceratosomicola japonica</tp:taxon-name></italic> sp. n., female, holotype NSMT–Cr 22240 (<bold>A–G</bold>), female, paratype NSMT–Cr 22243 (<bold>H</bold>), female, paratype NSMT–Cr 22242 (<bold>I</bold>). <bold>A</bold> cephalosome, anterior portion. ventral <bold>B</bold> antennule, anterior <bold>C</bold> antenna <bold>D</bold> mandible <bold>E</bold> maxilla <bold>F</bold> leg 1 <bold>G</bold> leg 2 <bold>H</bold>, leg 2 (drawn from a paratype, NSMT–Cr 22243) <bold>I</bold> leg 3. Scale bars = 100 μm in <bold>A</bold>; 20 μm in <bold>B</bold>; 30 μm in <bold>C, G, H</bold>; 10 μm in <bold>D, I</bold>; 50 μm in <bold>E, F</bold>.</p></caption><graphic xmlns:xlink="http://www.w3.org/1999/xlink" xlink:href="ZooKeys-247-001-g003.jpg" position="float" orientation="portrait" xlink:type="simple"/></fig><fig id="F4" position="float" orientation="portrait"><label>Figure 4.</label><caption><p><italic><tp:taxon-name>Ceratosomicola japonica</tp:taxon-name></italic> sp. n., male, allotype NSMT–Cr 22241. <bold>A</bold> habitus, dorsal <bold>B</bold> habitus, ventral, p1 = leg 1, p2 = leg 2 <bold>C</bold> habitus, lateral <bold>D</bold> free thoracic somites and abdomen, ventral, p3 = leg 3 <bold>E</bold> caudal ramus, dorsal <bold>F</bold> maxilla <bold>G</bold> leg 1 <bold>H</bold> leg 2 <bold>I</bold> leg 3. Scale bars = 500 μm in <bold>A, B, C</bold>; 200 μm in <bold>D</bold>; 10 μm in <bold>E, I</bold>; 20 μm in <bold>F, G</bold>; 30 μm in <bold>H</bold>.</p></caption><graphic xmlns:xlink="http://www.w3.org/1999/xlink" xlink:href="ZooKeys-247-001-g004.jpg" position="float" orientation="portrait" xlink:type="simple"/></fig></tp:treatment-sec><ref-list><ref id="B5"><mixed-citation xmlns:xlink="http://www.w3.org/1999/xlink" xlink:type="simple"><person-group><name name-style="western"><surname>Fujita</surname><given-names>T</given-names></name></person-group> (<year>1895</year>)<article-title> On the parasitic Copepoda.</article-title><source>Dobutsugaku Zasshi [Zoological Magazine]</source><volume>7</volume>: <fpage>57</fpage>–<lpage>60</lpage>.</mixed-citation></ref><ref id="B13"><mixed-citation xmlns:xlink="http://www.w3.org/1999/xlink" xlink:type="simple"><person-group><name name-style="western"><surname>Huys</surname><given-names>R</given-names></name></person-group> (<year>2001</year>)<article-title> Splanchnotrophid systematics: a case of polyphyly and taxonomic myopia.</article-title><source>Journal of Crustacean Biology </source><volume>21</volume>: <fpage>106</fpage>-<lpage>156</lpage>. doi: <ext-link ext-link-type="uri" xlink:href="http://dx.doi.org/10.1651/0278-0372(2001)021[0106:SSACOP]2.0.CO;2" xlink:type="simple">10.1651/0278-0372(2001)021[0106:SSACOP]2.0.CO;2</ext-link></mixed-citation></ref><ref id="B17"><mixed-citation xmlns:xlink="http://www.w3.org/1999/xlink" xlink:type="simple"><person-group><name name-style="western"><surname>Salmen</surname><given-names>A</given-names></name><name name-style="western"><surname>Wilson</surname><given-names>NG</given-names></name><name name-style="western"><surname>Schrödl</surname><given-names>M</given-names></name></person-group> (<year>2008b</year>)<article-title> Scanning electron microscopical description and biology of three new endoparasitic <italic>Ceratosomicola</italic> species from tropical Indo-Pacific nudibranch hosts (Crustacea, Copepoda, Poecilostomatoida, Splanchnotrophidae).</article-title><source>Spixiana </source><volume>31</volume>: <fpage>47</fpage>-<lpage>69</lpage>.</mixed-citation></ref><ref id="B15"><mixed-citation xmlns:xlink="http://www.w3.org/1999/xlink" xlink:type="simple"><person-group><name name-style="western"><surname>O’Donoghue</surname><given-names>CH</given-names></name></person-group> (<year>1924</year>)<article-title> Report on Opistobranchiata from the Abrolhos Islands, Western Australia, with description of a new parasitic copepod.</article-title><source>Journal of the Linnean Society, Zoology </source><volume>35</volume>: <fpage>521</fpage>-<lpage>579</lpage>.</mixed-citation></ref><ref id="B4"><mixed-citation xmlns:xlink="http://www.w3.org/1999/xlink" xlink:type="simple"><person-group><name name-style="western"><surname>Fujita</surname><given-names>T</given-names></name></person-group> (<year>1893</year>)<article-title> Cryptobranchiate <tp:taxon-name>Nudibranchia</tp:taxon-name>ta from Misaki, Miura, Soshu.</article-title><source>Dobutsugaku Zasshi[Zoological Magazine] </source><volume>5</volume>: <fpage>95</fpage>-<lpage>83</lpage>.</mixed-citation></ref></ref-list></tp:taxon-treatment>
