# Supplementary material for: Four new species of splanchnotrophid copepods (Poecilostomatoida) parasitic on doridacean nudibranchs (Gastropoda, Opistobranchia) from Japan, with proposition of one new genus
Source: Zookeys. 2012 Nov 30;(247):1–29. doi: 10.3897/zookeys.247.3698 (PMC3520137; doi:10.3897/zookeys.247.3698)
Supplement: XML Treatment for Splanchnotrophus helianthus [file zookeys.247.3698-treatment2.xml]

<!DOCTYPE tp:taxon-treatment
  PUBLIC "-//TaxonX//DTD Taxonomic Treatment Publishing DTD v0 20100105//EN" "tax-treatment-NSO.dtd">
<tp:taxon-treatment xmlns:tp="http://www.plazi.org/taxpub"><tp:treatment-meta><mixed-citation publication-type="journal"><person-group><name><surname>Uyeno</surname><given-names>Daisuke</given-names></name><name><surname>Nagasawa</surname><given-names>Kazuya</given-names></name></person-group><article-title>Four new species of splanchnotrophid copepods (Poecilostomatoida) parasitic on doridacean nudibranchs (Gastropoda, Opistobranchia) from Japan, with proposition of one new genus</article-title><source>Zookeys</source><day>30</day><month>11</month><year>2012</year><volume>2012</volume><issue>247</issue><fpage>1</fpage><lpage>29</lpage><pub-id pub-id-type="doi">10.3897/zookeys.247.3698</pub-id></mixed-citation></tp:treatment-meta><tp:nomenclature><tp:taxon-name>
                            <tp:taxon-name-part taxon-name-part-type="genus">Splanchnotrophus</tp:taxon-name-part>
                            <tp:taxon-name-part taxon-name-part-type="species">helianthus</tp:taxon-name-part>
                        <object-id xmlns:xlink="http://www.w3.org/1999/xlink" xlink:type="simple">New Japanese name: himawari-umiushi-yadori for both the genus and the species</object-id>
								<object-id xmlns:xlink="http://www.w3.org/1999/xlink" xlink:type="simple">urn:lsid:zoobank.org:act:744FEC5A-C377-442C-94CC-3F56132053E0</object-id>
                        <object-id xmlns:xlink="http://www.w3.org/1999/xlink" xlink:type="simple">http://species-id.net/wiki/Splanchnotrophus_helianthus</object-id>
								</tp:taxon-name><tp:taxon-status xmlns:xlink="http://www.w3.org/1999/xlink" xlink:type="simple">sp. n.</tp:taxon-status><xref ref-type="fig" rid="F1">Figures 1C, D</xref><xref ref-type="fig" rid="F5">5</xref><xref ref-type="fig" rid="F6"/><xref ref-type="fig" rid="F7">7</xref></tp:nomenclature><tp:treatment-sec sec-type="Type material"><title>Type material.</title><p>Holotype: female, ex body cavity of <italic><tp:taxon-name>Thecacera pennigera</tp:taxon-name></italic> (Montagu) (<tp:taxon-name>Nudibranchia</tp:taxon-name>: <tp:taxon-name>Polyceridae</tp:taxon-name>), off Matoba Beach, Takehara, Hiroshima, Seto Inland Sea, Japan (<named-content xmlns:xlink="http://www.w3.org/1999/xlink" content-type="dwc:verbatimCoordinates" xlink:type="simple">34°19'29"N, 132°55'21"E</named-content>), 15 m depth, 17 February 2009 (NSMT–Cr 22244). Allotype: male (NSMT–Cr 22245), collection data same as that of holotype. Paratypes: 1 female and 9 males (NSMT–Cr 22246), collection data same as that of holotype; 1 female ex body cavity of <italic><tp:taxon-name>Thecacera pennigera</tp:taxon-name></italic>, off Matoba Beach, Takehara, H<!--PageBreak--><!--PageBreak-->iroshima, Seto Inland Sea, Japan (<named-content xmlns:xlink="http://www.w3.org/1999/xlink" content-type="dwc:verbatimCoordinates" xlink:type="simple">34°19'29"N, 132°55'21"E</named-content>), 15 m depth, 15 January 2009 (NSMT–Cr 22247); 1 female and 1 male ex body cavity of <italic><tp:taxon-name>Thecacera pennigera</tp:taxon-name></italic>, off Izaki, Yashiro-jima Island, Yamaguchi, Seto Inland Sea, Japan (<named-content xmlns:xlink="http://www.w3.org/1999/xlink" content-type="dwc:verbatimCoordinates" xlink:type="simple">33°51'49"N, 132°19'29"E</named-content>), unknown water depth, 27 April 2008 (NSMT–Cr 22248).
                        </p></tp:treatment-sec><tp:treatment-sec sec-type="Type locality"><title>Type locality.</title><p>Off Matoba Beach, Takehara, Hiroshima, Seto Inland Sea, Japan (<named-content xmlns:xlink="http://www.w3.org/1999/xlink" content-type="dwc:verbatimCoordinates" xlink:type="simple">34°19'29"N, 132°55'21"E</named-content>).
                        </p></tp:treatment-sec><tp:treatment-sec sec-type="Description"><title>Description of holotype female.</title><p>Body (<xref ref-type="fig" rid="F5">Figure 5A</xref>) 3.44 long, composed of elongate, slender prosome with 3 pairs of long lateral processes and small 2-segmented urosome. Prosome (<xref ref-type="fig" rid="F5">Figure 5A, B</xref>) composed of anterior region, cephalosome, middle region comprising first to second pedigerous somites, and posterior region as third pedigerous somite. Cephalosome (<xref ref-type="fig" rid="F5">Figure 5B, F</xref>) elongate, bent ventrally, with projecting rostral area. Middle region (<xref ref-type="fig" rid="F5">Figure 5A, B</xref>) large, constricted posterior to base of anterior lateral processes with paired and single dorsal protrusions. Posterior region (<xref ref-type="fig" rid="F5">Figure 5A–C</xref>) broad, without armature. Lateral processes (<xref ref-type="fig" rid="F5">Figure 5A</xref>) long and slender, distinctly longer than body length. Urosome (<xref ref-type="fig" rid="F5">Figure 5C, D</xref>) small; genito-abdomen narrower posteriorly with paired posterolateral lobes; unarmed opercula and genital aperture located on ventral. Caudal rami (<xref ref-type="fig" rid="F5">Figure 5E</xref>) small, about twice as long as wide, bearing 6 setae and 1 dorsal spiniform process; apical seta long, styliform.
                        </p><p>Antennule (<xref ref-type="fig" rid="F5">Figures 5F</xref>, <xref ref-type="fig" rid="F6">6A</xref>) 2-segmented; terminal segment bearing 2 constrictions making it appearing as original segmentation; proximal segment bearing 2 blunt spines; terminal segment bearing 2 blunt spines and 1 seta in proximal part, 3 setae and 1 aesthetasc in middle part, and 9 setae and 2 aesthetascs in distal part. Antenna (<xref ref-type="fig" rid="F5">Figures 5F</xref>, <xref ref-type="fig" rid="F6">6B</xref>) 3-segmented; coxo-basis broad, bearing 1 inner spine with spiniform tip; proximal segment of endopod bearing 1 inner spine; terminal segment of endopod tapering into strong apical claw, with 2 spines and 2 setal elements. Labrum (<xref ref-type="fig" rid="F6">Figure 6B</xref>) bilobate, bearing flat surface. Mandible (<xref ref-type="fig" rid="F6">Figure 6C</xref>) spatulate, tapering into single curved blade with 2 dentiform processes giving trifid appearance. Labium (<xref ref-type="fig" rid="F6">Figure 6B</xref>) developed with paired spinulose patches. Maxillule not observed. Paragnath (<xref ref-type="fig" rid="F6">Figure 6B</xref>) developed, represented by pinnate lobe. Maxilla (<xref ref-type="fig" rid="F6">Figure 6B, D</xref>) 2-segmented; syncoxa unarmed; allobasis tapering into spiniform element, with seta. Maxilliped absent.
                        </p><p>Leg 1(<xref ref-type="fig" rid="F5">Figures 5B</xref>, <xref ref-type="fig" rid="F6">6E</xref>) unsegmented, weakly sclerotized and drawn out into elongate exopod and small endopod; protopod bearing outer basal seta; exopod drawn out into spiniform lobe bearing multiple constrictions, wrinkly surface, 3 outer and 1 inner setal elements; endopod a small lobe tipped with seta. Leg 2 (<xref ref-type="fig" rid="F5">Figures 5B</xref>, <xref ref-type="fig" rid="F6">6F</xref>) unsegmented, weakly sclerotized; protopod drawn out into long exopod and small, cylindrical endopod; protopod bearing outer basal seta; exopod tapering into a pointed process with three outer and 1 inner small element; endopodal lobe bearing small apical seta. Leg 3 (<xref ref-type="fig" rid="F5">Figures 5C</xref>, <xref ref-type="fig" rid="F6">6G</xref>) represented by conical process with apical seta, located near posterolateral corner on ventral side of prosome.
                        </p><p>Egg sacs (<xref ref-type="fig" rid="F5">Figure 5A</xref>) bilobate, bearing curved side and swollen side; color in life cream (<xref ref-type="fig" rid="F1">Figure 1C, D</xref>).
                        </p><p><italic>Variation of female morphology</italic>. The morphology of female paratypes is as in the holotype. The specimens from type series (n = 3) range from 2.81–4.47 (3.57 ± 0.83) BL.
                        </p></tp:treatment-sec><tp:treatment-sec sec-type="Description"><title>Description of allotype male.</title><p>Sexual dimorphism prominent in body form. Body (<xref ref-type="fig" rid="F7">Figure 7A–C</xref>) cyclopiform, 0.63 long, composed of cephalothorax and 5 cylindrical somites. Cephalothorax (<xref ref-type="fig" rid="F7">Figure 7A–C</xref>) large, incorporating first and second pedigerous somites, with constriction posterior to mouthparts. Urosome 3-segmented (<xref ref-type="fig" rid="F7">Figure 7D</xref>); genital somite scarcely discernible in dorsal view, bearing paired apertures; opercula carrying 2 processes along posterior margin. Anal somite (<xref ref-type="fig" rid="F7">Figure 7D</xref>) nearly completely withdrawn into genital somite. Caudal rami (<xref ref-type="fig" rid="F7">Figure 7E</xref>) cylindrical, about three times as long as wide, bearing 5 setae, styliform terminal seta bipinnate toward tip, and 2 dorsal spiniform spines.<!--PageBreak--><!--PageBreak-->
                        </p><p>No marked sexual dimorphism in antennule, antenna, and mouth parts, except location of antenna. The base of antenna located anterior to labrum (<xref ref-type="fig" rid="F7">Figure 7F</xref>).
                        </p><p>Leg 1 (<xref ref-type="fig" rid="F7">Figure 7G</xref>) biramous; protopod narrower than that of female, with minute basal outer seta; exopodal lobe elongate, tapering into pointed process, carrying 4 outer and 1 inner elements; endopodal lobe small, tipped with minute apical element. Leg 2 (<xref ref-type="fig" rid="F7">Figure 7H</xref>) longer than leg 1; protopod bearing minute basal outer seta; exopodal lobe elongate, tapering into pointed process, bearing 3 outer and 1 inner elements; endopodal lobe tipped with minute element, bearing 1 small outer element. Leg 3 (<xref ref-type="fig" rid="F7">Figure 7D</xref>) represented by single seta. Legs 4 and 5 absent.
                        </p><p><italic>Variation of male morphology</italic>. The morphology of male paratypes is as in the allotype. The specimens from type series (n = 11) range from 0.32–0.63 (0.53 ± 0.12) in BL.
                        </p></tp:treatment-sec><tp:treatment-sec sec-type="Site"><title>Site.</title><p>Both female and male specimens were found in the body cavity of host nudibranchs. The females grasped the host’s visceral sac by the lateral processes on the prosome (<xref ref-type="fig" rid="F1">Figure 1D</xref>). Only the posterior tip of the urosome and the egg sacs were exposed from the host’s gill circle (<xref ref-type="fig" rid="F1">Figure 1C</xref>).
                        </p></tp:treatment-sec><tp:treatment-sec sec-type="Etymology"><title>Etymology.</title><p>The specific name “<italic>helianthus</italic>” is from the Latin meaning sunflower. The live body color of this new species is yellowish, and the egg sacs attached on the host nudibranch look like flowers.
                        </p></tp:treatment-sec><tp:treatment-sec sec-type="Remarks"><title>Remarks.</title><p>Four species of <italic><tp:taxon-name>Splanchnotrophus</tp:taxon-name></italic> are currently recognized as valid (<xref ref-type="bibr" rid="B13">Huys 2001</xref>). <italic><tp:taxon-name>Splanchnotrophus helianthus</tp:taxon-name></italic> sp. n. differs from <italic><tp:taxon-name>Splanchnotrophus angulatus</tp:taxon-name></italic> Hecht, 1893, <italic><tp:taxon-name>Splanchnotrophus dellachiajei</tp:taxon-name></italic> Delamare Deboutteville, 1950, <italic><tp:taxon-name>Splanchnotrophus gracilis</tp:taxon-name></italic> Hancock &amp; Norman, 1863 in the absence of paired posterolateral processes on the prosome and the genito-abdomen bearing lateral lobes in females (vs. the presence of posterolateral processes on the prosome and the genito-abdomen without paired lateral lobes, <xref ref-type="bibr" rid="B8">Hancock and Norman 1863</xref>; <xref ref-type="bibr" rid="B3">Delamare Deboutteville 1950</xref>; <xref ref-type="bibr" rid="B13">Huys 2001</xref>). <xref ref-type="bibr" rid="B13">Huys (2001)</xref> claimed that, in <italic><tp:taxon-name>Splanchnotrophus angulatus</tp:taxon-name></italic>, the shape of the female’s genito-abdomen is constant, irrespective of prosome valiability, and the size and shape of the posterolateral lobe of the prosome certainly shows variability. Nevertheless, this species always possesses the posterolateral lobe, which is regarded as a useful identification character. The original description of <italic><tp:taxon-name>Splanchnotrophus willemi</tp:taxon-name></italic> by <xref ref-type="bibr" rid="B1">Canu (1891)</xref> has no illustration and includes only a minimum amount of information. However, the presence of pleural wings on the third pedigerous somite in <italic><tp:taxon-name>Splanchnotrophus willemi</tp:taxon-name></italic> is not shared with the new species (<xref ref-type="bibr" rid="B1">Canu 1891</xref>).
                        </p><fig id="F5" position="float" orientation="portrait"><label>Figure 5.</label><caption><p><italic><tp:taxon-name>Splanchnotrophus helianthus</tp:taxon-name></italic> sp. n., female, holotype NSMT–Cr 22244. <bold>A</bold> habitus, dorsal <bold>A’</bold> enlarged view of egg sac <bold>B</bold> habitus, ventral, p1 = leg 1, p2 = leg 2 <bold>C</bold> posterior portion of body, ventral, p3 = leg 3 <bold>D</bold> fourth pedigerous somite and genito-abdomen, ventral <bold>E</bold> caudal ramus, dorsal <bold>F</bold> cephalosome, ventral. Scale bars = 1 mm in <bold>A</bold>; 100 μm in <bold>A’</bold>; 500 μm in <bold>B</bold>; 200 μm in <bold>C</bold>, <bold>F</bold>; 100 μm in <bold>D</bold>; 20 μm in <bold>E</bold>.</p></caption><graphic xmlns:xlink="http://www.w3.org/1999/xlink" xlink:href="ZooKeys-247-001-g005.jpg" position="float" orientation="portrait" xlink:type="simple"/></fig><fig id="F6" position="float" orientation="portrait"><label>Figure 6.</label><caption><p><italic><tp:taxon-name>Splanchnotrophus helianthus</tp:taxon-name></italic> sp. n., female, holotype NSMT–Cr 22244. <bold>A</bold> antennule, anterior <bold>B</bold> oral area <bold>C</bold> mandible, posterior <bold>D</bold> maxilla <bold>E</bold> leg 1 <bold>F</bold> leg 2 <bold>G</bold> leg 3. Scale bars = 20 μm in <bold>A, E, F</bold>; 30 μm in <bold>B</bold>; 10 μm in <bold>C, D, G</bold>.</p></caption><graphic xmlns:xlink="http://www.w3.org/1999/xlink" xlink:href="ZooKeys-247-001-g006.jpg" position="float" orientation="portrait" xlink:type="simple"/></fig><fig id="F7" position="float" orientation="portrait"><label>Figure 7.</label><caption><p><italic><tp:taxon-name>Splanchnotrophus helianthus</tp:taxon-name></italic> sp. n., male, allotype NSMT–Cr 22245. <bold>A</bold> habitus, dorsal <bold>B</bold> habitus, ventral <bold>C</bold> habitus, lateral <bold>D</bold> free thoracic somites and abdomen, ventral <bold>E</bold> caudal ramus, ventral <bold>F</bold> oral area <bold>G</bold> leg 1 <bold>H</bold> leg 2. Scale bars = 100 μm in <bold>A, B, C</bold>; 50 μm in <bold>D</bold>; 20 μm in <bold>E</bold>.</p></caption><graphic xmlns:xlink="http://www.w3.org/1999/xlink" xlink:href="ZooKeys-247-001-g007.jpg" position="float" orientation="portrait" xlink:type="simple"/></fig></tp:treatment-sec><tp:treatment-sec><!--Section generated to contain objects referenced in tp:taxon-treatment.--><fig id="F1" position="float" orientation="portrait"><label>Figure 1.</label><caption><p>Live coloration of the host nudibranchs and the splanchnotrophids. <bold>A</bold> <italic><tp:taxon-name>Hypselodoris festiva</tp:taxon-name></italic> infected by an ovigerous specimenof <italic><tp:taxon-name>Certosomicola japonica</tp:taxon-name></italic> sp. n. <bold>B</bold> an egg sac of <italic><tp:taxon-name>Ceratosomicola japonica</tp:taxon-name></italic> sp. n. and the gill circle of <italic><tp:taxon-name>Hypselodoris festiva</tp:taxon-name></italic> with the mantle malformed into an elongate tube <bold>C</bold> <italic><tp:taxon-name>Thecacera pennigera</tp:taxon-name></italic> infected by an ovigerous specimen of <italic><tp:taxon-name>Splanchnotrophus helianthus</tp:taxon-name></italic> sp. n. <bold>D</bold> <italic><tp:taxon-name>Trapania pennigera</tp:taxon-name></italic> with the mantle removed to show a female specimen of <italic><tp:taxon-name>Splanchnotrophus helianthus</tp:taxon-name></italic> on the visceral sac <bold>E</bold> <italic><tp:taxon-name>Trapania miltabrancha</tp:taxon-name></italic> infected by an ovigerous specimen of <italic><tp:taxon-name>Splanchnotrophus imagawai</tp:taxon-name></italic> sp. n (photo by K. Imagawa) <bold>F</bold> gill circle of <italic><tp:taxon-name>Trapania miltabrancha</tp:taxon-name></italic> with egg sacs of <italic><tp:taxon-name>Splanchnotrophus imagawai</tp:taxon-name></italic> sp. n. (photo by K. Imagawa) <bold>G</bold> <italic><tp:taxon-name>Roboastra luteolineata</tp:taxon-name></italic> infected by an ovigerous specimen of <italic><tp:taxon-name>Majimun shirakawai</tp:taxon-name></italic> gen. et sp. n. (photo by N. Shirakawa) <bold>H</bold> female <italic><tp:taxon-name>Majimun shirakawai</tp:taxon-name></italic> gen. et sp. n. with dwarf male attached to the posterior part of the body. Scale bars = 5 mm in <bold>A</bold>; 1 mm in <bold>B, D, H</bold>.</p></caption><graphic xmlns:xlink="http://www.w3.org/1999/xlink" xlink:href="ZooKeys-247-001-g001.jpg" position="float" orientation="portrait" xlink:type="simple"/></fig></tp:treatment-sec><ref-list><ref id="B13"><mixed-citation xmlns:xlink="http://www.w3.org/1999/xlink" xlink:type="simple"><person-group><name name-style="western"><surname>Huys</surname><given-names>R</given-names></name></person-group> (<year>2001</year>)<article-title> Splanchnotrophid systematics: a case of polyphyly and taxonomic myopia.</article-title><source>Journal of Crustacean Biology </source><volume>21</volume>: <fpage>106</fpage>-<lpage>156</lpage>. doi: <ext-link ext-link-type="uri" xlink:href="http://dx.doi.org/10.1651/0278-0372(2001)021[0106:SSACOP]2.0.CO;2" xlink:type="simple">10.1651/0278-0372(2001)021[0106:SSACOP]2.0.CO;2</ext-link></mixed-citation></ref><ref id="B8"><mixed-citation xmlns:xlink="http://www.w3.org/1999/xlink" xlink:type="simple"><person-group><name name-style="western"><surname>Hancock</surname><given-names>A</given-names></name><name name-style="western"><surname>Norman</surname><given-names>AM</given-names></name></person-group> (<year>1863</year>)<article-title> On <italic>Splanchnotrophus</italic>, an undescribed genus of Crustacea, parasitic on <tp:taxon-name>Nudibranchia</tp:taxon-name>te Mollusca.</article-title><source>Transactions of the Linnean Society of London, Zoology </source><volume>24</volume>: <fpage>49</fpage>-<lpage>60</lpage>.</mixed-citation></ref><ref id="B3"><mixed-citation xmlns:xlink="http://www.w3.org/1999/xlink" xlink:type="simple"><person-group><name name-style="western"><surname>Delamare Deboutteville</surname><given-names>C</given-names></name></person-group> (<year>1950</year>)<article-title> Contribution à la connaissance des Copépodes du genre <italic>Splanchnotrophus</italic> Hancock et Norman parasites de Mollusques.</article-title><source>Vie et Milieu </source><volume>1</volume>: <fpage>1</fpage>-<lpage>7</lpage>.</mixed-citation></ref><ref id="B1"><mixed-citation xmlns:xlink="http://www.w3.org/1999/xlink" xlink:type="simple"><person-group><name name-style="western"><surname>Canu</surname><given-names>E</given-names></name></person-group> (<year>1891</year>)<article-title> Sur quelques Copépodes parasites, observés dans le Boulonnais.</article-title><source>Comptes Rendus Hebdomadaires des Séances de l’Académie des Sciences, Paris </source><volume>113</volume>: <fpage>435</fpage>-<lpage>437</lpage>.</mixed-citation></ref></ref-list></tp:taxon-treatment>
