# Supplementary material for: Four new species of splanchnotrophid copepods (Poecilostomatoida) parasitic on doridacean nudibranchs (Gastropoda, Opistobranchia) from Japan, with proposition of one new genus
Source: Zookeys. 2012 Nov 30;(247):1–29. doi: 10.3897/zookeys.247.3698 (PMC3520137; doi:10.3897/zookeys.247.3698)
Supplement: XML Treatment for Splanchnotrophus imagawai [file zookeys.247.3698-treatment3.xml]

<!DOCTYPE tp:taxon-treatment
  PUBLIC "-//TaxonX//DTD Taxonomic Treatment Publishing DTD v0 20100105//EN" "tax-treatment-NSO.dtd">
<tp:taxon-treatment xmlns:tp="http://www.plazi.org/taxpub"><tp:treatment-meta><mixed-citation publication-type="journal"><person-group><name><surname>Uyeno</surname><given-names>Daisuke</given-names></name><name><surname>Nagasawa</surname><given-names>Kazuya</given-names></name></person-group><article-title>Four new species of splanchnotrophid copepods (Poecilostomatoida) parasitic on doridacean nudibranchs (Gastropoda, Opistobranchia) from Japan, with proposition of one new genus</article-title><source>Zookeys</source><day>30</day><month>11</month><year>2012</year><volume>2012</volume><issue>247</issue><fpage>1</fpage><lpage>29</lpage><pub-id pub-id-type="doi">10.3897/zookeys.247.3698</pub-id></mixed-citation></tp:treatment-meta><tp:nomenclature><tp:taxon-name>
                            <tp:taxon-name-part taxon-name-part-type="genus">Splanchnotrophus</tp:taxon-name-part>
                            <tp:taxon-name-part taxon-name-part-type="species">imagawai</tp:taxon-name-part>
                        <object-id xmlns:xlink="http://www.w3.org/1999/xlink" xlink:type="simple">New Japanese name: uzu-himawari-umiushi-yadori</object-id>
								<object-id xmlns:xlink="http://www.w3.org/1999/xlink" xlink:type="simple">urn:lsid:zoobank.org:act:5DD5D5DA-2D24-4A69-A64D-6C3A5004920D</object-id>
                        <object-id xmlns:xlink="http://www.w3.org/1999/xlink" xlink:type="simple">http://species-id.net/wiki/Splanchnotrophus_imagawai</object-id>
								</tp:taxon-name><tp:taxon-status xmlns:xlink="http://www.w3.org/1999/xlink" xlink:type="simple">sp. n.</tp:taxon-status><xref ref-type="fig" rid="F1">Figures 1E, F</xref><xref ref-type="fig" rid="F8">8</xref><xref ref-type="fig" rid="F9">9</xref></tp:nomenclature><tp:treatment-sec sec-type="Type material"><title>Type material.</title><p>Holotype: female, ex body cavity of <italic><tp:taxon-name>Trapania miltabrancha</tp:taxon-name></italic> Gosliner &amp; Fahey (<tp:taxon-name>Nudibranchia</tp:taxon-name>: <tp:taxon-name>Goniodorididae</tp:taxon-name>), off Red Beach, Kin, Okinawa-jima Island, North Pacific Ocean, Japan (<named-content xmlns:xlink="http://www.w3.org/1999/xlink" content-type="dwc:verbatimCoordinates" xlink:type="simple">26°26'41"N, 127°54'39"E</named-content>), 15 m depth, 23 April <!--PageBreak-->2009 (NSMT–Cr 22249). Paratype: 1 female, ex body cavity of <italic><tp:taxon-name>Trapania miltabrancha</tp:taxon-name></italic>, off Red Beach, Kin, Okinawa-jima Island, North Pacific Ocean, Japan (<named-content xmlns:xlink="http://www.w3.org/1999/xlink" content-type="dwc:verbatimCoordinates" xlink:type="simple">26°26'41"N, 127°54'39"E</named-content>), 15 m depth, 29 May 2008 (RUMF–ZC–02105).
                        </p></tp:treatment-sec><tp:treatment-sec sec-type="Type locality"><title>Type locality.</title><p>off Red Beach, Kin, Okinawa-jima Island, North Pacific Ocean, Japan (<named-content xmlns:xlink="http://www.w3.org/1999/xlink" content-type="dwc:verbatimCoordinates" xlink:type="simple">26°26'41"N, 127°54'39"E</named-content>).
                        </p></tp:treatment-sec><tp:treatment-sec sec-type="Description"><title>Description of holotype female.</title><p>Body (<xref ref-type="fig" rid="F8">Figure 8A</xref>) 1.86 long, composed of swollen prosome and small 2-segmented urosome. Prosome composed of anterior region as cephalosome, middle region comprising first and second pedigerous somites, and posterior region as third pedigerous somite. Cephalosome (<xref ref-type="fig" rid="F8">Figure 8B</xref>) not elongated, broad and unarmed with protruded rostral region (<xref ref-type="fig" rid="F9">Figure 9A</xref>). Middle region (<xref ref-type="fig" rid="F8">Figure 8B</xref>) compact, about as wide as long, bearing 3 pairs of lateral processes, without posterolateral processes. Posterior region (<xref ref-type="fig" rid="F8">Figure 8B, C</xref>) broad, bearing paired bulbs carrying leg 3 on tip. Lateral processes (<xref ref-type="fig" rid="F8">Figure 8A</xref>) long and slender, about twice as long as body length. Urosome (<xref ref-type="fig" rid="F8">Figure 8C, D</xref>) small; genito-abdomen ampulla-like posterior portion bearing paired apertures without posterolateral lobes; opercula bearing small shield-like structure with 2 spiniform processes. Caudal ramus (<xref ref-type="fig" rid="F8">Figure 8E</xref>) small, about 1.5 times as long as wide, bearing 6 setae and 2 dorsal spiniform processes; apical seta long, styliform.
                        </p><p>Antennule (<xref ref-type="fig" rid="F9">Figure 9A, B</xref>) 2-segmented; terminal segment divided by 2 constrictions making it appearing as original segmentation; proximal segment bearing 2 blunt spines; terminal segment bearing 2 blunt spines and 1 seta in proximal part, 3 setae and 1 blunt element in middle part, and 9 setae and 2 blunt elements in distal part. Antenna (<xref ref-type="fig" rid="F9">Figure 9A, C</xref>) 3-segmented; coxo-basis broad, bearing 1 medial spine; proximal segment of endopod bearing 1 medial spine; terminal segment of endopod drawn out into strong apical claw, with 2 spines and 2 setal elements. Labrum (<xref ref-type="fig" rid="F9">Figure 9A, C</xref>) bilobate, bearing flat surface. Mandible (<xref ref-type="fig" rid="F9">Figure 9A, C, D</xref>) spatulate, tapering into single curved blade without dentiform processes. Labium (<xref ref-type="fig" rid="F9">Figure 9A, C</xref>) with two patches of spinules. Maxillule not observed. Paragnath (<xref ref-type="fig" rid="F9">Figure 9C</xref>) represented by pinnate lobe. Maxilla (<xref ref-type="fig" rid="F9">Figure 9C, E</xref>) 2-segmented; syncoxa unarmed; allobasis tapering into spiniform process and bearing seta. Maxilliped absent.
                        </p><p>Legs 1 and 2 (<xref ref-type="fig" rid="F8">Figures 8B</xref>, <xref ref-type="fig" rid="F9">9F, G</xref>) unsegmented, weakly sclerotized; protopod bearing outer basal seta, largely incorporated into ventral wall of prosome; elongate exopodal lobe separated from small endopodal lobe; exopodal lobe drawn out into long process bearing multiple constrictions, wrinkly surface, and 4 setal elements; endopodal lobe bulbous, bearing spiniform apical element. Leg 3 (<xref ref-type="fig" rid="F8">Figures 8C</xref>, <xref ref-type="fig" rid="F9">9H</xref>) represented by conical process with apical seta.
                        </p><p>Egg sacs (<xref ref-type="fig" rid="F8">Figure 8F</xref>) bilobate, bearing curved side and spiral side; dull white in live color (<xref ref-type="fig" rid="F1">Figure 1E, F</xref>).
                        </p><p><italic>Variation of female morphology</italic>. The morphology of the female paratype is as in the holotype. The specimens from type series (n = 2) range from 0.71-1.86 (1.28 ± 0.81) BL.
                        </p></tp:treatment-sec><tp:treatment-sec sec-type="Male"><title>Male.</title><p>Unknown.</p></tp:treatment-sec><tp:treatment-sec sec-type="Site"><title>Site.</title><p>Female specimens were found in the body cavity of host nudibranchs. They grasped the host’s visceral sac by the lateral processes. Only the posterior tip of the urosome and the egg sacs were exposed from the host’s gill circle (<xref ref-type="fig" rid="F1">Figure 1E, F</xref>).
                        </p></tp:treatment-sec><tp:treatment-sec sec-type="Etymology"><title>Etymology.</title><p>The specific name “<italic>imagawai</italic>” honours the collector of this new species, Mr. Kaoru Imagawa who is a professional diver. The discovery of the new species was brought by his extraordinary ability to find small nudibranch gastropods.
                        </p></tp:treatment-sec><tp:treatment-sec sec-type="Remarks"><title>Remarks.</title><p>The female of the new species differs from <italic><tp:taxon-name>Splanchnotrophus angulatus</tp:taxon-name></italic>, <italic><tp:taxon-name>Splanchnotrophus dellachiajei</tp:taxon-name></italic>, <italic><tp:taxon-name>Splanchnotrophus gacilis</tp:taxon-name></italic> and <italic><tp:taxon-name>Splanchnotrophus willemi</tp:taxon-name></italic> in the absence of posterolateral processes on the prosome (vs. present, see <xref ref-type="bibr" rid="B8">Hancock and Norman 1863</xref>; <xref ref-type="bibr" rid="B1">Canu 1891</xref>; <xref ref-type="bibr" rid="B3">Delamare Deboutteville 1950</xref>; <xref ref-type="bibr" rid="B13">Huys 2001</xref>). <italic><tp:taxon-name>Splanchnotrophus helianthus</tp:taxon-name></italic> sp. n. lacks such processes but differs clearly from the new species in the following characters in females: the anterior region of the prosome is elongate and bent to ventral (vs. not elongate); the middle region of the prosome has a constriction posterior to the base of the first lateral processes (vs. without constriction); the genito-abdomen possesses posterolateral lobes (vs. without lobes); the mandible bears dentiform processes (vs. without processes); the endopodal lobe of leg 1 is adpressed to the exopodal lobe via the small protopod (vs. the endopodal lobe separated from the exopodal lobe); and leg 3 is located on the third pedigerous somite directly (vs. leg 3 located on the apex of paired bulbs).
                        </p><fig id="F8" position="float" orientation="portrait"><label>Figure 8.</label><caption><p><italic><tp:taxon-name>Splanchnotrophus imagawai</tp:taxon-name></italic> sp. n., female, holotype NSMT–Cr 22249. <bold>A</bold> habitus, dorsal <bold>B</bold> habitus, ventral, p1 = leg 1, p2 = leg 2 <bold>C</bold> posterior portion of body, ventral, p3 = leg 3 <bold>D</bold> fourth pedigerous somite and genito-abdomen, ventral <bold>E</bold> caudal ramus, ventral <bold>F</bold> egg sac. Scale bars = 1 mm in <bold>A</bold>; 500 μm in <bold>B, F</bold>; 200 μm in <bold>C</bold>; 100 μm in <bold>D</bold>; 20 μm in <bold>E</bold>.</p></caption><graphic xmlns:xlink="http://www.w3.org/1999/xlink" xlink:href="ZooKeys-247-001-g008.jpg" position="float" orientation="portrait" xlink:type="simple"/></fig><fig id="F9" position="float" orientation="portrait"><label>Figure 9.</label><caption><p><italic><tp:taxon-name>Splanchnotrophus imagawai</tp:taxon-name></italic> sp. n., female, holotype NSMT–Cr 22249. <bold>A</bold> anterior portion of cephalosome <bold>B</bold> antennule, ventral <bold>C</bold> oral area <bold>D</bold> mandible, posterior <bold>E</bold> maxilla <bold>F</bold> leg 1 <bold>G</bold> leg 2 <bold>H</bold> leg 3. Scale bars = 100 μm in <bold>A</bold>; 50 μm in <bold>B, C</bold>; 10 μm in <bold>D, H</bold>; 20 μm in <bold>E, F, G</bold>.</p></caption><graphic xmlns:xlink="http://www.w3.org/1999/xlink" xlink:href="ZooKeys-247-001-g009.jpg" position="float" orientation="portrait" xlink:type="simple"/></fig></tp:treatment-sec><tp:treatment-sec><!--Section generated to contain objects referenced in tp:taxon-treatment.--><fig id="F1" position="float" orientation="portrait"><label>Figure 1.</label><caption><p>Live coloration of the host nudibranchs and the splanchnotrophids. <bold>A</bold> <italic><tp:taxon-name>Hypselodoris festiva</tp:taxon-name></italic> infected by an ovigerous specimenof <italic><tp:taxon-name>Certosomicola japonica</tp:taxon-name></italic> sp. n. <bold>B</bold> an egg sac of <italic><tp:taxon-name>Ceratosomicola japonica</tp:taxon-name></italic> sp. n. and the gill circle of <italic><tp:taxon-name>Hypselodoris festiva</tp:taxon-name></italic> with the mantle malformed into an elongate tube <bold>C</bold> <italic><tp:taxon-name>Thecacera pennigera</tp:taxon-name></italic> infected by an ovigerous specimen of <italic><tp:taxon-name>Splanchnotrophus helianthus</tp:taxon-name></italic> sp. n. <bold>D</bold> <italic><tp:taxon-name>Trapania pennigera</tp:taxon-name></italic> with the mantle removed to show a female specimen of <italic><tp:taxon-name>Splanchnotrophus helianthus</tp:taxon-name></italic> on the visceral sac <bold>E</bold> <italic><tp:taxon-name>Trapania miltabrancha</tp:taxon-name></italic> infected by an ovigerous specimen of <italic><tp:taxon-name>Splanchnotrophus imagawai</tp:taxon-name></italic> sp. n (photo by K. Imagawa) <bold>F</bold> gill circle of <italic><tp:taxon-name>Trapania miltabrancha</tp:taxon-name></italic> with egg sacs of <italic><tp:taxon-name>Splanchnotrophus imagawai</tp:taxon-name></italic> sp. n. (photo by K. Imagawa) <bold>G</bold> <italic><tp:taxon-name>Roboastra luteolineata</tp:taxon-name></italic> infected by an ovigerous specimen of <italic><tp:taxon-name>Majimun shirakawai</tp:taxon-name></italic> gen. et sp. n. (photo by N. Shirakawa) <bold>H</bold> female <italic><tp:taxon-name>Majimun shirakawai</tp:taxon-name></italic> gen. et sp. n. with dwarf male attached to the posterior part of the body. Scale bars = 5 mm in <bold>A</bold>; 1 mm in <bold>B, D, H</bold>.</p></caption><graphic xmlns:xlink="http://www.w3.org/1999/xlink" xlink:href="ZooKeys-247-001-g001.jpg" position="float" orientation="portrait" xlink:type="simple"/></fig></tp:treatment-sec><ref-list><ref id="B8"><mixed-citation xmlns:xlink="http://www.w3.org/1999/xlink" xlink:type="simple"><person-group><name name-style="western"><surname>Hancock</surname><given-names>A</given-names></name><name name-style="western"><surname>Norman</surname><given-names>AM</given-names></name></person-group> (<year>1863</year>)<article-title> On <italic>Splanchnotrophus</italic>, an undescribed genus of Crustacea, parasitic on <tp:taxon-name>Nudibranchia</tp:taxon-name>te Mollusca.</article-title><source>Transactions of the Linnean Society of London, Zoology </source><volume>24</volume>: <fpage>49</fpage>-<lpage>60</lpage>.</mixed-citation></ref><ref id="B1"><mixed-citation xmlns:xlink="http://www.w3.org/1999/xlink" xlink:type="simple"><person-group><name name-style="western"><surname>Canu</surname><given-names>E</given-names></name></person-group> (<year>1891</year>)<article-title> Sur quelques Copépodes parasites, observés dans le Boulonnais.</article-title><source>Comptes Rendus Hebdomadaires des Séances de l’Académie des Sciences, Paris </source><volume>113</volume>: <fpage>435</fpage>-<lpage>437</lpage>.</mixed-citation></ref><ref id="B3"><mixed-citation xmlns:xlink="http://www.w3.org/1999/xlink" xlink:type="simple"><person-group><name name-style="western"><surname>Delamare Deboutteville</surname><given-names>C</given-names></name></person-group> (<year>1950</year>)<article-title> Contribution à la connaissance des Copépodes du genre <italic>Splanchnotrophus</italic> Hancock et Norman parasites de Mollusques.</article-title><source>Vie et Milieu </source><volume>1</volume>: <fpage>1</fpage>-<lpage>7</lpage>.</mixed-citation></ref><ref id="B13"><mixed-citation xmlns:xlink="http://www.w3.org/1999/xlink" xlink:type="simple"><person-group><name name-style="western"><surname>Huys</surname><given-names>R</given-names></name></person-group> (<year>2001</year>)<article-title> Splanchnotrophid systematics: a case of polyphyly and taxonomic myopia.</article-title><source>Journal of Crustacean Biology </source><volume>21</volume>: <fpage>106</fpage>-<lpage>156</lpage>. doi: <ext-link ext-link-type="uri" xlink:href="http://dx.doi.org/10.1651/0278-0372(2001)021[0106:SSACOP]2.0.CO;2" xlink:type="simple">10.1651/0278-0372(2001)021[0106:SSACOP]2.0.CO;2</ext-link></mixed-citation></ref></ref-list></tp:taxon-treatment>
