# Supplementary material for: Four new species of splanchnotrophid copepods (Poecilostomatoida) parasitic on doridacean nudibranchs (Gastropoda, Opistobranchia) from Japan, with proposition of one new genus
Source: Zookeys. 2012 Nov 30;(247):1–29. doi: 10.3897/zookeys.247.3698 (PMC3520137; doi:10.3897/zookeys.247.3698)
Supplement: XML Treatment for Majimun shirakawai [file zookeys.247.3698-treatment5.xml]

<!DOCTYPE tp:taxon-treatment
  PUBLIC "-//TaxonX//DTD Taxonomic Treatment Publishing DTD v0 20100105//EN" "tax-treatment-NSO.dtd">
<tp:taxon-treatment xmlns:tp="http://www.plazi.org/taxpub"><tp:treatment-meta><mixed-citation publication-type="journal"><person-group><name><surname>Uyeno</surname><given-names>Daisuke</given-names></name><name><surname>Nagasawa</surname><given-names>Kazuya</given-names></name></person-group><article-title>Four new species of splanchnotrophid copepods (Poecilostomatoida) parasitic on doridacean nudibranchs (Gastropoda, Opistobranchia) from Japan, with proposition of one new genus</article-title><source>Zookeys</source><day>30</day><month>11</month><year>2012</year><volume>2012</volume><issue>247</issue><fpage>1</fpage><lpage>29</lpage><pub-id pub-id-type="doi">10.3897/zookeys.247.3698</pub-id></mixed-citation></tp:treatment-meta><tp:nomenclature><tp:taxon-name>
                            <tp:taxon-name-part taxon-name-part-type="genus">Majimun</tp:taxon-name-part>
                            <tp:taxon-name-part taxon-name-part-type="species">shirakawai</tp:taxon-name-part>
                        <object-id xmlns:xlink="http://www.w3.org/1999/xlink" xlink:type="simple">New Japanese name: banana-umiushi-yadori for both the genus and the species</object-id>
								<object-id xmlns:xlink="http://www.w3.org/1999/xlink" xlink:type="simple">urn:lsid:zoobank.org:act:4C7B7C83-FFB4-4997-9329-5999D8553200</object-id>
                        <object-id xmlns:xlink="http://www.w3.org/1999/xlink" xlink:type="simple">http://species-id.net/wiki/Majimun_shirakawai</object-id>
								</tp:taxon-name><tp:taxon-status xmlns:xlink="http://www.w3.org/1999/xlink" xlink:type="simple">gen. et sp. n.</tp:taxon-status><xref ref-type="fig" rid="F1">Figures 1G, H</xref><xref ref-type="fig" rid="F10">10</xref><xref ref-type="fig" rid="F11"/><xref ref-type="fig" rid="F12">12</xref></tp:nomenclature><tp:treatment-sec sec-type="Type material"><title>Type material.</title><p>Holotype: female, ex body cavity of <italic><tp:taxon-name>Roboastra luteolineata</tp:taxon-name></italic> (Baba) (<tp:taxon-name>Nudibranchia</tp:taxon-name>: <tp:taxon-name>Polyceridae</tp:taxon-name>), off Miyagi Beach, Chatan, Okinawa-jima Island, East China Sea, Japan (<named-content xmlns:xlink="http://www.w3.org/1999/xlink" content-type="dwc:verbatimCoordinates" xlink:type="simple">26°19'44"N, 127°44'35"E</named-content>), 6 m depth, 14 June 2010 (NSMT–Cr 22250). Allotype: male (NSMT–Cr 22251) collection data same as that of holotype. Paratypes: 1 female and 1 male, ex body cavity of <italic><tp:taxon-name>Roboastra gracilis</tp:taxon-name></italic> (Bergh), off Cape Maeda, Onna, Okinawa-jima Island, East China Sea, Japan (<named-content xmlns:xlink="http://www.w3.org/1999/xlink" content-type="dwc:verbatimCoordinates" xlink:type="simple">26°26'41"N, 127°46'20"E</named-content>), 5 m depth, June 2010 (NSMT–Cr 22252); 2 females and 1 male, ex body cavity of <italic><tp:taxon-name>Roboastra luteolineata</tp:taxon-name></italic> (Baba), off Miyagi Beach, Chatan, Okinawa-jima Island, East China Sea, Japan (<named-content xmlns:xlink="http://www.w3.org/1999/xlink" content-type="dwc:verbatimCoordinates" xlink:type="simple">26°19'44"N, 127°44'35"E</named-content>), unknown water depth, 14 October 2009 (RUMF–ZC–02106).
                        </p></tp:treatment-sec><tp:treatment-sec sec-type="Type locality"><title>Type locality.</title><p>off Miyagi Beach, Chatan, Okinawa-jima Island, East China Sea, Japan (<named-content xmlns:xlink="http://www.w3.org/1999/xlink" content-type="dwc:verbatimCoordinates" xlink:type="simple">26°19'44"N, 127°44'35"E</named-content>).
                        </p></tp:treatment-sec><tp:treatment-sec sec-type="Description"><title>Description of adult female.</title><p>Body length (<xref ref-type="fig" rid="F10">Figure 10A</xref>) 4.99, elongate, composed of elongate prosome with 3 pairs of lateral processes and 3-segmented urosome. Prosome composed of anterior region (cephalosome), middle region (comprising first and second pedigerous somites), and posterior region (comprising third and fourth pedigerous somites). Cephalosome rectangular (<xref ref-type="fig" rid="F10">Figure 10A, B</xref>), bearing protruded rostral area (<xref ref-type="fig" rid="F10">Figure 10G</xref>). Middle region (<xref ref-type="fig" rid="F10">Figure 10A, B</xref>) elongate, about twice as long as wide, bearing constriction at base of first lateral processes and dorsal posterior lobe, without posterolateral processes. Posterior region (<xref ref-type="fig" rid="F10">Figure 10A, B</xref>) elongate, third and fourth pedigerous somites covered with anchor-shaped spinules (<xref ref-type="fig" rid="F10">Figure 10E</xref>) along posterior margin (<xref ref-type="fig" rid="F10">Figure 10C, D</xref>). Lateral processes (<xref ref-type="fig" rid="F10">Figure 10A</xref>) long and slender, about 1.3 times as long as body length. Urosome (<xref ref-type="fig" rid="F10">Figure 10C, D</xref>) small; genital double somite cylindrical, narrower at middle length, bearing paired apertures with slightly prominent posterolateral corners; opercula bearing small shield-like structure with 2 spiniform processes. Caudal ramus (<xref ref-type="fig" rid="F10">Figure 10F</xref>) small, fusiform, about twice as long as wide, bearing 6 setae; apical seta styliform.
                        </p><p>Antennule (<xref ref-type="fig" rid="F11">Figure 11A</xref>) 3-segmented bearing spiniform elements; proximal segment subdivided basal part with 4 elements and distal part with 3 elements; middle segment bearing 3 elements; terminal segment bearing 11 elements. Antenna (<xref ref-type="fig" rid="F11">Figure 11B</xref>) 3-segmented; coxo-basis broad, bearing 1 inner spiniform element; proximal segment of endopod bearing 1 inner spiniform element; terminal segment of endopod drawn out into strong apical claw, with 4 and 1 elements along outer and inner margins, respectively. Labrum (<xref ref-type="fig" rid="F11">Figure 11B</xref>) bilobate, bearing paired extra lobes along posterior margin and small central, conical protrusion. Mandible <!--PageBreak--><!--PageBreak-->(<xref ref-type="fig" rid="F11">Figure 11B, C</xref>) spatulate, drawn out into blade with pointed tip and 3 dentiform processes. Maxillule not observed. Paragnath (<xref ref-type="fig" rid="F11">Figure 11B, D</xref>) bulbous lobe covered with setules. Maxilla (<xref ref-type="fig" rid="F11">Figure 11B, E</xref>) 2-segmented; syncoxa unarmed; allobasis tapering into curved process, with seta. Maxilliped absent. Labium (<xref ref-type="fig" rid="F11">Figure 11B</xref>) bearing single pointed process, small paired protrusions ornamented with spinules, and posterolateral patch of spinules.
                        </p><p>Legs 1 and 2 (<xref ref-type="fig" rid="F10">Figures 10B</xref>, <xref ref-type="fig" rid="F11">11F, G</xref>) composed of protopod largely incorporated into ventral wall of prosome with exopodal and endopodal lobes; protopod bearing outer basal seta, small protrusion at base of endopodal lobe of leg 1; exopodal lobe indistinctly 2-segmented, tapering into spiniform apical process, bearing 4 and 2 elements in legs 1 and 2, respectively; endopodal lobe cylindrical bearing apical process. Leg 3 (<xref ref-type="fig" rid="F10">Figures 10C</xref>, <xref ref-type="fig" rid="F11">11H</xref>) represented by conical process with apical seta.
                        </p><p>Egg sacs (<xref ref-type="fig" rid="F10">Figure 10A</xref>) cylindrical and spiral; orange in live color (<xref ref-type="fig" rid="F1">Figure 1G, H</xref>).
                        </p><p><italic>Variation of female morphology</italic>.The morphology of body parts of female paratypes is as in the holotype. The specimens from type series (n = 4) range from 3.31-4.99 (3.99 ± 0.77) BL.
                        </p></tp:treatment-sec><tp:treatment-sec sec-type="Description"><title>Description of adult male.</title><p>Body (<xref ref-type="fig" rid="F12">Figure 12A–C</xref>) 1.02 long, cyclopiform, composed of cephalothorax and 5 cylindrical somites. Cephalothorax (<xref ref-type="fig" rid="F12">Figure 12A–C</xref>) large, bulbous, incorporating first and second pedigerous somites, bearing transverse constriction posterior to mouthparts and paired posterolateral outgrowths. Posterior margin of third and fourth pedigerous somites (<xref ref-type="fig" rid="F12">Figure 12C, D</xref>) covered with anchor-shaped spinules (<xref ref-type="fig" rid="F12">Figure 12E</xref>) on both dorsal and ventral surface. Genital somite (<xref ref-type="fig" rid="F12">Figure 12D</xref>) bearing paired apertures; opercula unarmed. Caudal ramus (<xref ref-type="fig" rid="F12">Figure 12F</xref>) conical, about as long as wide, bearing 6 setae; apical seta styliform. No marked sexual dimorphism in antennule and mouthparts. Shape of antenna (<xref ref-type="fig" rid="F12">Figure 12G</xref>) as in female except terminal endopodal segment bearing 5 elements; inner margin bearing 2 of 5 elements. Mandible (<xref ref-type="fig" rid="F12">Figure 12H</xref>) elongate, drawn out into spatulate apical blade with 3 dentiform processes.
                        </p><p>Legs 1 and 2 (<xref ref-type="fig" rid="F12">Figure 12B, I, J</xref>) composed of round protopod with outer basal seta, indistinctly 2-segmented exopodal lobe drawn out into pointed process with 4 and 3 elements on legs 1 and 2, respectively, and non-segmented endopodal segment with apical small process. Leg 3 (<xref ref-type="fig" rid="F12">Figure 12D, K</xref>) represented by conical process with apical seta.
                        </p><p><italic>Variation of male morphology</italic>. The morphology of male paratypes is as in the allotype. The specimens from type series (n = 3) range from 0.50-1.02 (0.75 ± 0.26) in BL.
                        </p></tp:treatment-sec><tp:treatment-sec sec-type="Site"><title>Site.</title><p>All specimens of both sexes were found in the body cavity of the host nudibranchs. The lateral processes on the prosome of females grasped the host’s visceral sac, and their mouthparts were in touch with the host’s gonads. The posterior tip of the urosome and the egg sacs were exposed from the posterior region of the host’s gill circle (<xref ref-type="fig" rid="F1">Figure 1G</xref>). Males were attached to the posterior part of the female prosome (<xref ref-type="fig" rid="F1">Figure 1H</xref>). Both females and males bear patches of hook-like spinules (<xref ref-type="fig" rid="F10">Figures 10E</xref>, <xref ref-type="fig" rid="F12">12E</xref>) on the posterior margin of the third and fourth pedigerous somites.
                        </p></tp:treatment-sec><tp:treatment-sec sec-type="Etymology"><title>Etymology.</title><p>The new species is named after Mr. Naoki Shirakawa, an expert diver who finds remarkable animals. He collected the nudibranchs infected by the new species<!--PageBreak--><!--PageBreak--><!--PageBreak-->.</p><fig id="F10" position="float" orientation="portrait"><label>Figure 10.</label><caption><p><italic><tp:taxon-name>Majimun shirakawai</tp:taxon-name></italic> gen. et sp. n., female, holotype NSMT–Cr 22250. <bold>A</bold> habitus, dorsal <bold>A’ </bold>enlarged view of egg sac <bold>B</bold> habitus, ventral, p1 = leg 1, p2 = leg 2 <bold>C</bold> posterior portion of body, dorsal, p3 = leg 3 <bold>D</bold> posterior portion of fourth pedigerous somite and genito-abdomen, ventral <bold>E</bold> enlarged view of the patch of anchor-like spinules on posterior margin of fourth pedigerous somite <bold>F</bold> caudal ramus, ventral <bold>F</bold> anterior portion of cephalosome, ventral. Scale bars = 1 mm in <bold>A, B</bold>; 100 μm in <bold>A’</bold>; 200 μm in <bold>C, D, G</bold>; 20 μm in <bold>E, F</bold>.</p></caption><graphic xmlns:xlink="http://www.w3.org/1999/xlink" xlink:href="ZooKeys-247-001-g010.jpg" position="float" orientation="portrait" xlink:type="simple"/></fig><fig id="F11" position="float" orientation="portrait"><label>Figure 11.</label><caption><p><italic><tp:taxon-name>Majimun shirakawai</tp:taxon-name></italic> gen. et sp. n., female, holotype NSMT–Cr 22250. <bold>A</bold> antennule, anterior <bold>B</bold> oral area <bold>C</bold> mandible <bold>D</bold> paragnath <bold>E</bold> maxilla <bold>F</bold> leg 1 <bold>G</bold> leg 2 <bold>H</bold> leg 3. Scale bars = 50 μm in <bold>A, E</bold>; 100 μm in <bold>B</bold>; 20 μm in <bold>C, D, F, G</bold>; 10 μm in <bold>H</bold>.</p></caption><graphic xmlns:xlink="http://www.w3.org/1999/xlink" xlink:href="ZooKeys-247-001-g011.jpg" position="float" orientation="portrait" xlink:type="simple"/></fig><fig id="F12" position="float" orientation="portrait"><label>Figure 12.</label><caption><p><italic><tp:taxon-name>Majimun shirakawai</tp:taxon-name></italic> gen. et sp. n., male, allotype NSMT–Cr 22251. <bold>A</bold> habitus, dorsal <bold>B</bold> habitus, ventral, p1 = leg 1, p2 = leg 2 <bold>C</bold> habitus lateral <bold>D</bold> posterior portion of body, ventral, p3 = leg 3 <bold>E</bold> anchor-like spinule on posterior margin of fourth pedigerous somite <bold>F</bold> caudal ramus, ventral <bold>G</bold> antenna, anterior <bold>H</bold> mandible <bold>I</bold> leg 1 <bold>J</bold> leg 2 <bold>K</bold> leg 3. Scale bars = 200 μm in <bold>A, B, C</bold>; 100 μm in <bold>D</bold>; 20 μm in <bold>F, H, I, J, K</bold>; 10 μm in <bold>E</bold>; 50 μm in <bold>G</bold>.</p></caption><graphic xmlns:xlink="http://www.w3.org/1999/xlink" xlink:href="ZooKeys-247-001-g012.jpg" position="float" orientation="portrait" xlink:type="simple"/></fig></tp:treatment-sec><tp:treatment-sec><!--Section generated to contain objects referenced in tp:taxon-treatment.--><fig id="F1" position="float" orientation="portrait"><label>Figure 1.</label><caption><p>Live coloration of the host nudibranchs and the splanchnotrophids. <bold>A</bold> <italic><tp:taxon-name>Hypselodoris festiva</tp:taxon-name></italic> infected by an ovigerous specimenof <italic><tp:taxon-name>Certosomicola japonica</tp:taxon-name></italic> sp. n. <bold>B</bold> an egg sac of <italic><tp:taxon-name>Ceratosomicola japonica</tp:taxon-name></italic> sp. n. and the gill circle of <italic><tp:taxon-name>Hypselodoris festiva</tp:taxon-name></italic> with the mantle malformed into an elongate tube <bold>C</bold> <italic><tp:taxon-name>Thecacera pennigera</tp:taxon-name></italic> infected by an ovigerous specimen of <italic><tp:taxon-name>Splanchnotrophus helianthus</tp:taxon-name></italic> sp. n. <bold>D</bold> <italic><tp:taxon-name>Trapania pennigera</tp:taxon-name></italic> with the mantle removed to show a female specimen of <italic><tp:taxon-name>Splanchnotrophus helianthus</tp:taxon-name></italic> on the visceral sac <bold>E</bold> <italic><tp:taxon-name>Trapania miltabrancha</tp:taxon-name></italic> infected by an ovigerous specimen of <italic><tp:taxon-name>Splanchnotrophus imagawai</tp:taxon-name></italic> sp. n (photo by K. Imagawa) <bold>F</bold> gill circle of <italic><tp:taxon-name>Trapania miltabrancha</tp:taxon-name></italic> with egg sacs of <italic><tp:taxon-name>Splanchnotrophus imagawai</tp:taxon-name></italic> sp. n. (photo by K. Imagawa) <bold>G</bold> <italic><tp:taxon-name>Roboastra luteolineata</tp:taxon-name></italic> infected by an ovigerous specimen of <italic><tp:taxon-name>Majimun shirakawai</tp:taxon-name></italic> gen. et sp. n. (photo by N. Shirakawa) <bold>H</bold> female <italic><tp:taxon-name>Majimun shirakawai</tp:taxon-name></italic> gen. et sp. n. with dwarf male attached to the posterior part of the body. Scale bars = 5 mm in <bold>A</bold>; 1 mm in <bold>B, D, H</bold>.</p></caption><graphic xmlns:xlink="http://www.w3.org/1999/xlink" xlink:href="ZooKeys-247-001-g001.jpg" position="float" orientation="portrait" xlink:type="simple"/></fig></tp:treatment-sec></tp:taxon-treatment>
